# Supplementary material for: Beyond the Binding Site: The Role of the β2 – β3 Loop and Extra-Domain Structures in PDZ Domains
Source: PLoS Comput Biol. 2012 Mar 8;8(3):e1002429. doi: 10.1371/journal.pcbi.1002429 (PMC3297566; doi:10.1371/journal.pcbi.1002429)
Supplement: Table S2 — Examples of PDZ structures in complex with ligands with unresolved residues between position −4 and −7. (XLSX) [file pcbi.1002429.s006.xlsx]

## Sheet: disordered_res.txt
Structure	Protein	PDZ domain	Residue	Chain	Position (PDB file)
1be9	PSD95	3	LYS	B	5
2i1n	DLG3	1	GLU	A	222
2v90	PDZD3	3	ASP	D	334
2i0l	DLG1	2	ARG	C	2001
3gge	GIPC2	1	LYS	A	200
3b76	LNX1	3	LYS	B	497
3b76	LNX1	3	GLU	B	498
2vrf	SNTB2	1	GLU	D	199
2i04	MAGI1	1	ARG	D	2000
