# Supplementary material for: Beyond the Binding Site: The Role of the β2 – β3 Loop and Extra-Domain Structures in PDZ Domains
Source: PLoS Comput Biol. 2012 Mar 8;8(3):e1002429. doi: 10.1371/journal.pcbi.1002429 (PMC3297566; doi:10.1371/journal.pcbi.1002429)
Supplement: Table S3 — Manually curated multiple sequence alignment of the 258 human PDZ domains used in this work. (XLSX) [file pcbi.1002429.s007.xlsx]

## Sheet: HumanPDZalignment.txt
Protein	PDZ domain	Starting position																			328	Peptide binding loop
AHNAK	1	9	E	L	L	L	P	N	-	W	Q	G	S	G	S	H	G	L	T	I	A	Q	-	-	-	-	-	-	-	-	-	-	-	-	-	-	-	-	-	-	-	-	-	-	-	-	-	-	-
AHNAK2	1	112	E	V	T	L	K	T	-	E	V	E	A	G	A	S	G	Y	S	V	T	G	-	-	-	-	-	-	-	-	-	-	-	-	-	-	-	-	-	-	-	-	-	-	-	-	-	-	-
APBA1	1	656	D	V	F	I	E	K	-	-	Q	K	G	E	I	L	G	V	V	I	V	E	-	-	-	-	-	-	-	-	-	-	-	-	-	-	-	-	-	-	-	-	-	-	-	-	-	-	-
APBA1	2	747	T	V	L	I	R	R	-	P	D	L	R	Y	Q	L	G	F	S	V	Q	N	-	-	-	-	-	-	-	-	-	-	-	-	-	-	-	-	-	-	-	-	-	-	-	-	-	-	-
APBA2	1	568	E	L	Q	L	E	K	-	-	H	K	G	E	I	L	G	V	V	V	V	E	-	-	-	-	-	-	-	-	-	-	-	-	-	-	-	-	-	-	-	-	-	-	-	-	-	-	-
APBA2	2	659	T	V	L	I	K	R	-	P	D	L	K	Y	Q	L	G	F	S	V	Q	N	-	-	-	-	-	-	-	-	-	-	-	-	-	-	-	-	-	-	-	-	-	-	-	-	-	-	-
APBA3	1	394	E	V	H	L	E	K	-	-	R	R	G	E	G	L	G	V	A	L	V	E	-	-	-	-	-	-	-	-	-	-	-	-	-	-	-	-	-	-	-	-	-	-	-	-	-	-	-
APBA3	2	485	T	A	I	I	H	R	-	P	H	A	R	E	Q	L	G	F	C	V	E	D	-	-	-	-	-	-	-	-	-	-	-	-	-	-	-	-	-	-	-	-	-	-	-	-	-	-	-
ARHGAP21	1	49	T	V	T	L	K	R	-	-	-	T	S	Q	G	F	G	F	T	L	R	H	-	F	I	V	Y	P	P	E	S	A	I	Q	F	S	Y	K	D	E	E	N	G	N	R	G	G	K	Q
ARHGEF11	1	47	C	V	I	I	Q	K	-	-	-	D	Q	H	G	F	G	F	T	V	S	G	-	-	-	-	-	-	-	-	-	-	-	-	-	-	-	-	-	-	-	-	-	-	-	-	-	-	-
ARHGEF12	1	72	C	V	I	I	Q	K	-	-	-	D	D	N	G	F	G	L	T	V	S	G	-	-	-	-	-	-	-	-	-	-	-	-	-	-	-	-	-	-	-	-	-	-	-	-	-	-	-
CASK	1	490	L	V	Q	F	Q	K	-	-	N	T	D	E	P	M	G	I	T	L	K	M	-	-	-	-	-	-	-	-	-	-	-	-	-	-	-	-	-	-	-	-	-	-	-	-	-	-	-
CNKSR1	1	198	V	L	E	Q	V	Q	-	-	-	L	D	S	P	L	G	L	E	I	H	T	-	-	-	-	-	-	-	-	-	-	-	-	-	-	-	-	-	-	-	-	-	-	-	-	-	-	-
CNKSR2	1	217	Q	L	A	N	I	K	-	-	-	P	S	E	G	L	G	M	Y	I	K	S	-	-	-	-	-	-	-	-	-	-	-	-	-	-	-	-	-	-	-	-	-	-	-	-	-	-	-
CNKSR3	1	213	H	L	P	N	I	K	-	-	-	P	G	E	G	L	G	M	Y	I	K	S	-	-	-	-	-	-	-	-	-	-	-	-	-	-	-	-	-	-	-	-	-	-	-	-	-	-	-
DEPTOR	1	330	T	F	T	I	V	G	-	-	-	D	A	V	G	W	G	F	V	V	R	G	-	-	-	-	-	-	-	-	-	-	-	-	-	-	-	-	-	-	-	-	-	-	-	-	-	-	-
WHRN	1	140	L	V	S	L	R	R	-	A	K	A	H	E	G	L	G	F	S	I	R	G	-	-	-	-	-	-	-	-	-	-	-	-	-	-	-	-	-	-	-	-	-	-	-	-	-	-	-
WHRN	2	279	K	V	N	L	V	L	-	-	G	D	G	R	S	L	G	L	T	I	R	G	-	-	-	-	-	-	-	-	-	-	-	-	-	-	-	-	-	-	-	-	-	-	-	-	-	-	-
WHRN	3	816	L	V	R	V	K	K	-	-	-	S	A	A	T	L	G	I	A	I	E	G	-	-	-	-	-	-	-	-	-	-	-	-	-	-	-	-	-	-	-	-	-	-	-	-	-	-	-
DLG1	1	224	E	I	T	L	E	R	-	-	-	G	N	S	G	L	G	F	S	I	A	G	-	-	-	-	-	-	-	-	-	-	-	-	-	-	-	-	-	-	-	-	-	-	-	-	G	T	D
DLG1	2	319	E	I	K	L	I	K	-	-	-	G	P	K	G	L	G	F	S	I	A	G	-	-	-	-	-	-	-	-	-	-	-	-	-	-	-	-	-	-	-	-	-	-	-	-	G	V	G
DLG1	3	466	K	V	V	L	H	R	-	-	-	G	S	T	G	L	G	F	N	I	V	G	-	-	-	-	-	-	-	-	-	-	-	-	-	-	-	-	-	-	-	-	-	-	-	-	-	-	-
DLG2	1	98	E	I	T	L	E	R	-	-	-	G	N	S	G	L	G	F	S	I	A	G	-	-	-	-	-	-	-	-	-	-	-	-	-	-	-	-	-	-	-	-	-	-	-	-	G	T	D
DLG2	2	193	E	I	K	L	F	K	-	-	-	G	P	K	G	L	G	F	S	I	A	G	-	-	-	-	-	-	-	-	-	-	-	-	-	-	-	-	-	-	-	-	-	-	-	-	G	V	G
DLG2	3	421	K	V	V	L	H	K	-	-	-	G	S	T	G	L	G	F	N	I	V	G	-	-	-	-	-	-	-	-	-	-	-	-	-	-	-	-	-	-	-	-	-	-	-	-	-	-	-
DLG3	1	131	E	I	V	L	E	R	-	-	-	G	N	S	G	L	G	F	S	I	A	G	-	-	-	-	-	-	-	-	-	-	-	-	-	-	-	-	-	-	-	-	-	-	-	-	G	I	D
DLG3	2	226	E	V	N	L	L	K	-	-	-	G	P	K	G	L	G	F	S	I	A	G	-	-	-	-	-	-	-	-	-	-	-	-	-	-	-	-	-	-	-	-	-	-	-	-	G	I	G
DLG3	3	386	K	I	I	L	H	K	-	-	-	G	S	T	G	L	G	F	N	I	V	G	-	-	-	-	-	-	-	-	-	-	-	-	-	-	-	-	-	-	-	-	-	-	-	-	-	-	-
DLG4	1	65	E	I	T	L	E	R	-	-	-	G	N	S	G	L	G	F	S	I	A	G	-	-	-	-	-	-	-	-	-	-	-	-	-	-	-	-	-	-	-	-	-	-	-	-	G	T	D
DLG4	2	160	E	I	K	L	I	K	-	-	-	G	P	K	G	L	G	F	S	I	A	G	-	-	-	-	-	-	-	-	-	-	-	-	-	-	-	-	-	-	-	-	-	-	-	-	G	V	G
DLG4	3	313	R	I	V	I	H	R	-	-	-	G	S	T	G	L	G	F	N	I	V	G	-	-	-	-	-	-	-	-	-	-	-	-	-	-	-	-	-	-	-	-	-	-	-	-	-	-	-
DLG5	1	624	E	R	E	T	E	D	-	-	I	D	L	K	A	L	G	F	D	M	A	E	-	-	-	-	-	-	-	-	-	-	-	-	-	-	-	-	-	-	-	-	-	-	-	G	V	N	E
DLG5	2	718	T	P	L	H	I	N	-	L	S	G	Q	K	D	S	G	I	S	L	E	N	-	-	-	-	-	-	-	-	-	-	-	-	-	-	-	-	-	-	-	-	-	-	-	-	-	-	-
DLG5	3	1350	H	V	K	V	Q	K	-	-	-	G	S	E	P	L	G	I	S	I	V	S	-	-	-	-	-	-	-	-	-	-	-	-	-	-	-	-	-	-	-	-	-	-	-	-	-	-	-
DLG5	4	1501	R	V	V	F	I	K	-	-	K	S	Q	L	E	L	G	V	H	L	C	G	-	-	-	-	-	-	-	-	-	-	-	-	-	-	-	-	-	-	-	-	-	-	-	-	-	-	-
DVL1	1	251	T	V	T	L	N	M	-	-	E	R	H	H	F	L	G	I	S	I	V	G	-	-	-	-	-	-	-	-	-	-	-	-	-	-	-	-	-	-	-	-	-	-	-	-	-	-	-
DVL2	1	267	T	V	T	L	N	M	-	-	E	K	Y	N	F	L	G	I	S	I	V	G	-	-	-	-	-	-	-	-	-	-	-	-	-	-	-	-	-	-	-	-	-	-	-	-	-	-	-
DVL3	2	249	T	V	T	L	N	M	-	-	E	K	Y	N	F	L	G	I	S	I	V	G	-	-	-	-	-	-	-	-	-	-	-	-	-	-	-	-	-	-	-	-	-	-	-	-	-	-	-
ERBB2IP	1	1323	R	V	R	V	E	K	-	-	-	-	D	P	E	L	G	F	S	I	S	G	-	-	-	-	-	-	-	-	-	-	-	-	-	-	-	-	-	-	-	-	-	G	V	G	G	R	G
FRMPD1	1	57	T	V	K	I	D	K	-	D	T	L	L	Q	D	Y	G	F	H	I	S	E	-	-	-	-	-	-	-	-	-	-	-	-	-	-	-	-	-	-	-	-	-	-	-	-	-	-	-
FRMPD2	1	775	R	V	T	L	K	R	-	-	D	P	H	R	G	F	G	F	V	I	N	E	-	-	-	-	-	-	-	-	-	-	-	-	-	-	-	-	-	-	-	-	-	-	-	-	-	-	G
FRMPD2	2	950	F	V	E	L	V	K	-	-	-	E	D	G	T	L	G	F	S	V	T	G	-	-	-	-	-	-	-	-	-	-	-	-	-	-	-	-	-	-	-	-	-	-	-	-	-	-	G
FRMPD2	3	1079	E	V	K	L	K	K	-	-	-	N	A	N	G	L	G	F	S	F	V	Q	-	-	-	-	-	-	-	-	-	-	-	-	-	-	-	-	-	-	-	-	-	-	-	M	E	K	E
FRMPD3	1	54	Q	V	T	V	H	R	-	-	-	-	D	P	I	Y	G	F	G	F	V	A	-	-	-	-	-	-	-	-	-	-	-	-	-	-	-	-	-	-	-	-	-	-	-	-	-	-	-
FRMPD4	1	78	K	V	E	M	R	R	-	-	-	-	D	P	V	L	G	F	G	F	V	A	-	-	-	-	-	-	-	-	-	-	-	-	-	-	-	-	-	-	-	-	-	-	-	-	-	-	-
GIPC1	1	133	E	V	E	V	F	K	-	-	-	S	E	D	A	L	G	L	T	I	T	D	-	-	-	-	-	-	-	-	-	-	-	-	-	-	-	-	-	-	-	-	-	-	-	-	-	-	-
GIPC2	1	117	E	V	N	V	Y	K	-	-	-	S	E	D	S	L	G	L	T	I	T	D	-	-	-	-	-	-	-	-	-	-	-	-	-	-	-	-	-	-	-	-	-	-	-	-	-	-	-
GIPC3	1	112	E	V	E	V	T	K	-	-	-	T	E	D	A	L	G	L	T	I	T	D	-	-	-	-	-	-	-	-	-	-	-	-	-	-	-	-	-	-	-	-	-	-	-	-	-	-	-
GOPC	1	288	K	V	L	L	L	K	-	-	E	D	H	E	G	L	G	I	S	I	T	G	-	-	-	-	-	-	-	-	-	-	-	-	-	-	-	-	-	-	-	-	-	-	-	-	-	-	-
GRASP	1	101	V	L	T	L	E	K	-	-	E	D	N	Q	T	F	G	F	E	I	Q	T	-	-	-	-	-	-	-	-	-	-	-	-	-	-	-	-	-	-	-	-	-	-	Y	G	L	H	H
GRID2IP	1	6	T	P	A	T	N	Q	-	-	G	W	P	E	D	F	G	F	R	L	G	G	-	-	-	-	-	-	-	-	-	-	-	-	-	-	-	-	-	-	-	-	-	-	-	-	-	-	-
GRID2IP	2	279	T	V	R	V	Y	K	-	-	-	G	N	K	S	F	G	F	T	L	R	G	-	-	-	-	-	-	-	-	-	-	-	-	-	-	-	-	-	-	-	-	-	-	-	-	-	-	-
GRIP1	1	53	V	V	E	L	M	K	-	-	K	E	G	T	T	L	G	L	T	V	S	G	-	-	-	-	-	-	-	-	-	-	-	-	-	-	-	-	-	-	-	-	-	-	-	-	-	-	-
GRIP1	2	152	E	V	T	L	H	K	-	-	-	E	G	N	T	F	G	F	V	I	R	G	-	-	-	-	-	-	-	-	-	-	-	-	-	-	-	-	-	-	-	-	-	-	-	-	-	G	A
GRIP1	3	252	L	V	E	V	A	K	-	-	T	P	G	A	S	L	G	V	A	L	T	T	-	-	-	-	-	-	-	-	-	-	-	-	-	-	-	-	-	-	-	-	-	-	-	-	-	-	-
GRIP1	4	472	E	V	V	L	T	A	-	-	D	P	V	T	G	F	G	I	Q	L	Q	G	-	-	-	-	-	-	-	-	-	-	-	-	-	-	-	-	-	-	-	-	-	-	-	-	-	S	V
GRIP1	5	573	H	V	K	L	P	K	-	-	K	H	N	V	E	L	G	I	T	I	S	S	-	-	-	-	-	-	-	-	-	-	-	-	-	-	-	-	-	-	-	-	-	-	-	-	-	-	-
GRIP1	6	673	T	V	E	L	K	R	-	-	-	Y	G	G	P	L	G	I	T	I	S	G	-	-	-	-	-	-	-	-	-	-	-	-	-	-	-	-	-	-	-	-	-	-	-	-	-	-	-
GRIP1	7	1004	K	V	T	L	Y	K	-	D	S	D	M	E	D	F	G	F	S	V	A	D	-	-	-	-	-	-	-	-	-	-	-	-	-	-	-	-	-	-	-	-	-	-	-	-	-	-	-
GRIP2	1	48	V	V	E	L	I	K	-	-	K	E	G	S	T	L	G	L	T	I	S	G	-	-	-	-	-	-	-	-	-	-	-	-	-	-	-	-	-	-	-	-	-	-	-	-	-	-	-
GRIP2	2	148	D	V	S	L	Y	K	-	-	-	E	G	N	S	F	G	F	V	L	R	G	-	-	-	-	-	-	-	-	-	-	-	-	-	-	-	-	-	-	-	-	-	-	-	-	-	G	A
GRIP2	3	248	M	V	E	I	V	K	-	-	T	P	G	S	A	L	G	I	S	L	T	T	-	-	-	-	-	-	-	-	-	-	-	-	-	-	-	-	-	-	-	-	-	-	-	-	-	-	-
GRIP2	4	456	E	V	V	L	C	G	-	-	D	P	L	S	G	F	G	L	Q	L	Q	G	-	-	-	-	-	-	-	-	-	-	-	-	-	-	-	-	-	-	-	-	-	-	-	-	-	G	I
GRIP2	5	557	H	V	K	L	P	K	-	-	K	R	S	V	E	L	G	I	T	I	S	S	-	-	-	-	-	-	-	-	-	-	-	-	-	-	-	-	-	-	-	-	-	-	-	-	-	-	-
GRIP2	6	656	T	V	E	L	K	R	-	-	-	Y	G	G	P	L	G	I	T	I	S	G	-	-	-	-	-	-	-	-	-	-	-	-	-	-	-	-	-	-	-	-	-	-	-	-	-	-	-
GRIP2	7	941	K	V	T	L	H	K	-	D	P	M	R	H	D	F	G	F	S	V	S	D	-	-	-	-	-	-	-	-	-	-	-	-	-	-	-	-	-	-	-	-	-	-	-	-	-	-	-
HTRA1	1	384	G	I	R	M	M	S	-	L	T	S	S	K	A	K	E	L	K	D	R	H	-	-	-	-	-	-	-	-	-	-	-	-	-	-	-	-	-	-	-	-	-	-	-	-	-	-	-
HTRA2	1	363	G	V	M	M	L	T	-	L	S	P	S	I	L	A	E	L	Q	L	R	E	-	-	-	-	-	-	-	-	-	-	-	-	-	-	-	-	-	-	-	-	-	-	-	-	-	-	-
HTRA3	1	358	G	I	R	M	R	T	-	I	T	P	S	L	V	D	E	L	K	A	S	N	-	-	-	-	-	-	-	-	-	-	-	-	-	-	-	-	-	-	-	-	-	-	-	-	-	-	-
HTRA4	1	382	G	L	Q	M	L	S	-	L	T	V	P	L	S	E	E	L	K	M	H	Y	-	-	-	-	-	-	-	-	-	-	-	-	-	-	-	-	-	-	-	-	-	-	-	-	-	-	-
IL16	1	216	N	I	V	L	M	K	-	-	G	Q	A	K	G	L	G	F	S	I	V	G	-	-	-	-	-	-	-	-	-	-	-	-	-	-	-	-	-	-	-	-	-	-	-	-	-	-	G
IL16	2	1113	V	T	I	L	H	K	-	-	E	E	G	A	G	L	G	F	S	L	A	G	-	-	-	-	-	-	-	-	-	-	-	-	-	-	-	-	-	-	-	-	-	-	-	-	-	-	-
IL16	3	1234	T	V	T	L	E	K	-	-	-	M	S	A	G	L	G	F	S	L	E	G	-	-	-	-	-	-	-	-	-	-	-	-	-	-	-	-	-	-	-	-	-	-	-	-	-	-	G
INADL	1	134	Y	I	D	I	E	R	-	-	P	S	T	G	G	L	G	F	S	V	V	A	-	-	-	-	-	-	-	-	-	-	-	-	-	-	-	-	-	-	-	-	-	-	-	-	-	-	L
INADL	2	248	E	V	E	L	I	N	-	-	-	D	G	S	G	L	G	F	G	I	V	G	-	-	-	-	-	-	-	-	-	-	-	-	-	-	-	-	-	-	-	-	-	-	-	-	-	-	-
INADL	3	365	N	V	E	L	V	R	-	-	K	D	G	Q	S	L	G	I	R	I	V	G	-	-	-	-	-	-	-	-	-	-	-	-	-	-	-	-	-	-	-	-	-	-	-	-	Y	V	G
INADL	4	553	D	A	E	L	Q	K	-	Y	S	K	L	L	P	I	H	T	L	R	L	G	-	-	-	-	-	-	-	-	-	-	-	-	-	-	-	-	-	-	-	-	-	-	-	-	-	-	-
INADL	5	686	I	V	E	L	V	K	-	-	-	D	C	K	G	L	G	F	S	I	L	D	-	-	-	-	-	-	-	-	-	-	-	-	-	-	-	-	-	-	-	-	-	-	-	-	-	Y	Q
INADL	6	1068	I	V	E	I	F	R	-	-	E	P	N	V	S	L	G	I	S	I	V	G	-	-	-	-	-	-	-	-	-	-	-	-	-	-	-	-	-	-	-	-	G	Q	T	V	I	K	R
INADL	7	1239	I	I	E	L	E	K	-	-	-	D	K	N	G	L	G	L	S	L	A	G	-	-	-	-	-	-	-	-	-	-	-	-	-	-	-	-	-	-	-	-	-	-	-	-	-	-	-
INADL	8	1437	I	I	E	I	S	K	-	-	-	G	R	S	G	L	G	L	S	I	V	G	-	-	-	-	-	-	-	-	-	-	-	-	-	-	-	-	-	-	-	-	-	-	-	-	-	-	-
INADL	9	1533	P	V	D	L	Q	K	-	-	K	A	G	R	G	L	G	L	S	I	V	G	-	-	-	-	-	-	-	-	-	-	-	-	-	-	-	-	-	-	-	-	-	-	-	-	-	-	-
INADL	10	1676	T	V	E	I	N	R	-	-	E	L	S	D	A	L	G	I	S	I	A	G	-	-	-	-	-	-	-	-	-	-	-	-	-	-	-	-	-	-	-	-	-	-	-	-	-	-	G
LDB3	1	2	S	Y	S	V	T	L	-	-	T	G	P	G	P	W	G	F	R	L	Q	G	-	-	-	-	-	-	-	-	-	-	-	-	-	-	-	-	-	-	-	-	-	-	-	-	-	-	-
LIMK1	1	165	L	V	S	I	P	A	-	-	S	S	H	G	K	R	G	L	S	V	S	I	-	-	-	-	-	-	-	-	-	-	-	-	-	-	-	-	-	-	-	-	D	P	P	H	G	P	P
LIMK2	1	152	L	I	S	M	P	A	-	-	T	T	E	G	R	R	G	F	S	V	S	V	-	-	-	-	-	-	-	-	-	-	-	-	-	-	-	-	-	-	-	-	-	-	-	-	-	-	E
LIN7A	1	108	V	V	E	L	P	K	-	-	-	T	D	E	G	L	G	F	N	V	M	G	-	-	-	-	-	-	-	-	-	-	-	-	-	-	-	-	-	-	-	-	-	-	-	-	-	-	-
LIN7B	1	93	V	V	E	L	P	K	-	-	-	T	D	E	G	L	G	F	N	I	M	G	-	-	-	-	-	-	-	-	-	-	-	-	-	-	-	-	-	-	-	-	-	-	-	-	-	-	-
LIN7C	1	93	V	V	E	L	P	K	-	-	-	T	E	E	G	L	G	F	N	I	M	G	-	-	-	-	-	-	-	-	-	-	-	-	-	-	-	-	-	-	-	-	-	-	-	-	-	-	-
LMO7	1	1042	R	I	S	I	N	Q	T	P	G	K	S	L	D	F	G	F	T	I	K	W	-	-	-	-	-	-	-	-	-	-	-	-	-	-	-	-	-	-	-	-	-	-	-	-	-	-	-
LNX1	1	274	S	I	K	I	N	R	-	V	D	P	S	E	S	L	S	I	R	L	V	G	-	-	-	-	-	-	-	-	-	-	-	-	-	-	-	-	-	-	-	-	-	-	-	-	-	-	-
LNX1	2	381	H	V	I	L	N	K	-	S	S	P	E	E	Q	L	G	I	K	L	V	R	-	-	-	-	-	-	-	-	-	-	-	-	-	-	-	-	-	-	-	-	-	-	-	-	-	-	-
LNX1	3	507	V	V	N	I	Q	K	-	-	D	P	G	E	S	L	G	M	T	V	A	G	-	-	-	-	-	-	-	-	-	-	-	-	-	-	-	-	-	-	-	-	-	-	-	-	-	-	G
LNX1	4	638	D	I	V	L	R	R	-	-	N	T	A	G	S	L	G	F	C	I	V	G	-	-	-	-	-	-	-	-	-	-	-	-	-	-	-	-	-	-	-	-	-	-	-	-	-	-	G
LNX2	1	233	T	I	E	I	H	R	-	S	N	P	Y	I	Q	L	G	I	S	I	V	G	-	-	-	-	-	-	-	-	-	-	-	-	-	-	-	-	-	-	-	-	-	-	-	-	-	-	-
LNX2	2	339	Q	V	A	L	H	K	-	R	D	S	G	E	Q	L	G	I	K	L	V	R	-	-	-	-	-	-	-	-	-	-	-	-	-	-	-	-	-	-	-	-	-	-	-	-	-	-	-
LNX2	3	468	H	I	T	V	K	K	-	-	E	P	H	E	S	L	G	M	T	V	A	G	-	-	-	-	-	-	-	-	-	-	-	-	-	-	-	-	-	-	-	-	-	-	-	-	-	-	G
LNX2	4	600	D	I	V	L	R	R	-	-	S	Y	L	G	S	W	G	F	S	I	V	G	-	-	-	-	-	-	-	-	-	-	-	-	-	-	-	-	-	-	-	-	-	-	-	-	-	-	G
LRRC7	1	1448	C	V	R	I	E	K	-	-	-	-	N	P	G	L	G	F	S	I	S	G	-	-	-	-	-	-	-	-	-	-	-	-	-	-	-	-	-	-	-	-	-	G	I	S	G	Q	G
MAGI1	1	17	E	C	T	V	K	R	-	-	G	P	Q	G	E	L	G	V	T	V	L	G	-	-	-	-	-	-	-	-	-	-	-	-	-	-	-	-	-	-	-	-	-	-	-	-	-	-	-
MAGI1	2	472	H	T	K	L	R	K	-	-	-	S	S	R	G	F	G	F	T	V	V	G	-	-	-	-	-	-	-	-	-	-	-	-	-	-	-	-	-	-	-	-	-	-	-	-	-	-	-
MAGI1	3	643	T	V	H	I	V	K	-	-	-	G	P	M	G	F	G	F	T	I	A	D	-	-	-	-	-	-	-	-	-	-	-	-	-	-	-	-	-	-	-	-	-	-	-	-	-	-	-
MAGI1	4	841	D	I	F	L	W	R	-	-	-	K	E	T	G	F	G	F	R	I	L	G	-	-	-	-	-	-	-	-	-	-	-	-	-	-	-	-	-	-	-	-	-	-	-	-	-	-	-
MAGI1	5	998	D	V	E	I	R	R	-	-	G	E	N	E	G	F	G	F	V	I	V	S	-	-	-	-	-	-	-	-	-	-	-	-	-	-	-	-	S	V	S	R	P	E	A	G	T	T	F
MAGI1	6	1152	T	V	E	L	E	R	-	-	-	G	A	K	G	F	G	F	S	L	R	G	-	-	-	-	-	-	-	-	-	-	-	-	-	-	-	-	-	-	-	-	-	-	-	-	-	-	-
MAGI2	1	17	E	S	V	I	G	R	-	-	N	P	E	G	Q	L	G	F	E	L	K	G	-	-	-	-	-	-	-	-	-	-	-	-	-	-	-	-	-	-	-	-	-	-	-	-	-	-	-
MAGI2	2	426	S	T	T	L	K	K	-	-	-	S	N	M	G	F	G	F	T	I	I	G	-	-	-	-	-	-	-	-	-	-	-	-	-	-	-	-	-	-	-	-	-	-	-	-	-	-	-
MAGI2	3	605	T	L	T	I	V	K	-	-	-	G	A	Q	G	F	G	F	T	I	A	D	-	-	-	-	-	-	-	-	-	-	-	-	-	-	-	-	-	-	-	-	-	-	-	-	-	-	-
MAGI2	4	778	D	V	H	L	R	R	-	-	-	M	E	S	G	F	G	F	R	I	L	G	-	-	-	-	-	-	-	-	-	-	-	-	-	-	-	-	-	-	-	-	-	-	-	-	-	-	-
MAGI2	5	920	D	V	V	I	H	R	-	-	K	E	N	E	G	F	G	F	V	I	I	S	-	-	-	-	-	-	-	-	-	-	-	-	-	-	-	-	-	-	-	-	-	-	S	L	N	R	P
MAGI2	6	1147	T	V	D	M	E	K	-	-	-	G	A	K	G	F	G	F	S	I	R	G	-	-	-	-	-	-	-	-	-	-	-	-	-	-	-	-	-	-	-	-	-	-	-	-	-	-	-
MAGI3	1	19	A	V	S	W	A	G	-	-	-	P	P	G	D	F	G	A	E	I	R	G	-	-	-	-	-	-	-	-	-	-	-	-	-	-	-	-	-	-	-	-	-	-	-	-	-	-	-
MAGI3	2	435	R	A	S	L	K	K	-	-	-	S	T	M	G	F	G	F	T	I	I	G	-	-	-	-	-	-	-	-	-	-	-	-	-	-	-	-	-	-	-	-	-	-	-	-	-	-	-
MAGI3	3	603	T	I	P	L	I	K	-	-	-	G	P	K	G	F	G	F	A	I	A	D	-	-	-	-	-	-	-	-	-	-	-	-	-	-	-	-	-	-	-	-	-	-	-	-	-	-	-
MAGI3	4	751	D	V	F	L	R	K	-	-	-	Q	E	S	G	F	G	F	R	V	L	G	-	-	-	-	-	-	-	-	-	-	-	-	-	-	-	-	-	-	-	-	-	-	-	-	-	-	-
MAGI3	5	876	D	V	V	L	Q	R	-	-	K	E	N	E	G	F	G	F	V	I	L	T	-	-	-	-	-	-	-	-	-	-	-	-	-	-	-	-	-	-	-	-	-	-	-	-	-	S	K
MAGI3	6	1046	P	V	E	L	E	R	-	-	-	G	P	R	G	F	G	F	S	L	R	G	-	-	-	-	-	-	-	-	-	-	-	-	-	-	-	-	-	-	-	-	-	-	-	-	-	-	-
MAGIX	1	125	S	V	E	L	V	R	-	-	-	G	Y	A	G	F	G	L	T	L	G	G	-	-	-	-	-	-	-	-	-	-	-	-	-	-	-	-	-	-	-	-	-	-	-	-	-	-	-
MAST1	1	967	P	I	T	I	Q	R	-	-	-	S	G	K	K	Y	G	F	T	L	R	A	-	-	-	-	-	-	-	-	-	-	-	-	-	-	-	-	-	-	-	-	-	-	I	R	V	Y	M
MAST2	1	1104	P	I	I	I	H	R	-	-	-	A	G	K	K	Y	G	F	T	L	R	A	-	-	-	-	-	-	-	-	-	-	-	-	-	-	-	-	-	-	-	-	-	-	I	R	V	Y	M
MAST3	1	950	P	I	V	I	H	S	-	-	-	S	G	K	K	Y	G	F	S	L	R	A	-	-	-	-	-	-	-	-	-	-	-	-	-	-	-	-	-	-	-	-	-	-	I	R	V	Y	M
MAST4	1	1144	P	I	V	I	H	S	-	-	-	S	G	K	N	Y	G	F	T	I	R	A	-	-	-	-	-	-	-	-	-	-	-	-	-	-	-	-	-	-	-	-	-	-	I	R	V	Y	V
MLLT4	1	1009	T	V	T	L	K	K	-	-	-	-	Q	N	G	M	G	L	S	I	V	A	-	-	-	-	-	-	-	-	-	-	-	-	-	-	-	-	-	-	-	-	-	-	-	-	-	-	A
MPDZ	1	137	V	F	E	L	L	K	-	-	P	P	S	G	G	L	G	F	S	V	V	G	-	-	-	-	-	-	-	-	-	-	-	-	-	-	-	-	-	-	-	-	-	-	-	-	-	-	L
MPDZ	2	257	T	I	E	L	V	N	-	-	-	D	G	S	G	L	G	F	G	I	I	G	-	-	-	-	-	-	-	-	-	-	-	-	-	-	-	-	-	-	-	-	-	-	-	-	-	-	-
MPDZ	3	377	D	V	E	L	T	K	-	-	-	N	V	Q	G	L	G	I	T	I	A	G	-	-	-	-	-	-	-	-	-	-	-	-	-	-	-	-	-	-	-	-	-	-	-	-	-	Y	I
MPDZ	4	553	V	A	H	V	S	K	-	F	S	E	N	S	G	L	G	I	S	L	E	A	-	-	-	-	-	-	-	-	-	-	-	-	-	-	-	-	-	-	-	-	-	-	-	-	-	-	-
MPDZ	5	700	H	I	E	L	E	K	-	-	-	G	S	K	G	L	G	F	S	I	L	D	-	-	-	-	-	-	-	-	-	-	-	-	-	-	-	-	-	-	-	-	-	-	-	-	-	Y	Q
MPDZ	6	1008	T	I	N	I	A	K	-	-	-	G	N	S	S	L	G	M	T	V	S	A	-	-	-	-	-	-	-	-	-	-	-	-	-	-	-	-	-	-	-	-	-	-	-	-	-	-	-
MPDZ	7	1151	R	V	E	L	W	R	-	-	E	P	S	K	S	L	G	I	S	I	V	G	-	-	-	-	-	-	-	-	-	-	-	-	-	-	-	-	-	-	-	-	G	R	G	M	G	S	R
MPDZ	8	1350	M	I	E	L	E	K	-	-	-	G	H	S	G	L	G	L	S	L	A	G	-	-	-	-	-	-	-	-	-	-	-	-	-	-	-	-	-	-	-	-	-	-	-	-	-	-	-
MPDZ	9	1483	H	L	E	L	P	K	-	-	-	D	Q	G	G	L	G	I	A	I	S	E	-	-	-	-	-	-	-	-	-	-	-	-	-	-	-	-	-	-	-	-	-	-	-	-	-	-	-
MPDZ	10	1629	T	I	E	I	S	K	-	-	-	G	R	T	G	L	G	L	S	I	V	G	-	-	-	-	-	-	-	-	-	-	-	-	-	-	-	-	-	-	-	-	-	-	-	-	-	-	-
MPDZ	11	1725	T	I	E	L	Q	K	-	-	K	P	G	K	G	L	G	L	S	I	V	G	-	-	-	-	-	-	-	-	-	-	-	-	-	-	-	-	-	-	-	-	-	-	-	-	-	-	-
MPDZ	12	1862	T	V	E	M	K	K	-	-	G	P	T	D	S	L	G	I	S	I	A	G	-	-	-	-	-	-	-	-	-	-	-	-	-	-	-	-	-	-	-	-	-	-	-	-	-	-	G
MPDZ	13	1987	S	I	T	L	E	R	-	-	-	G	P	D	G	L	G	F	S	I	V	G	-	-	-	-	-	-	-	-	-	-	-	-	-	-	-	-	-	-	-	-	-	-	-	-	-	-	G
MPP1	1	71	L	I	Q	F	E	K	-	-	V	T	E	E	P	M	G	I	T	L	K	L	-	-	-	-	-	-	-	-	-	-	-	-	-	-	-	-	-	-	-	-	-	-	-	-	-	-	-
MPP2	1	164	M	V	G	I	R	K	-	-	T	A	G	E	H	L	G	V	T	F	R	V	-	-	-	-	-	-	-	-	-	-	-	-	-	-	-	-	-	-	-	-	-	-	-	-	-	-	-
MPP3	1	137	I	V	R	L	V	K	-	-	-	N	K	E	P	L	G	A	T	I	R	R	-	-	-	-	-	-	-	-	-	-	-	-	-	-	-	-	-	-	-	-	-	-	-	-	-	-	-
MPP4	1	154	I	V	C	L	V	K	-	-	-	N	Q	Q	P	L	G	A	T	I	K	R	-	-	-	-	-	-	-	-	-	-	-	-	-	-	-	-	-	-	-	-	-	-	-	-	-	-	-
MPP5	1	256	I	V	R	I	E	K	-	-	A	R	D	I	P	L	G	A	T	V	R	N	-	-	-	-	-	-	-	-	-	-	-	-	-	-	-	-	-	-	-	-	-	-	-	-	-	-	-
MPP6	1	130	I	L	G	I	H	K	-	-	R	A	G	E	P	L	G	V	T	F	R	V	-	-	-	-	-	-	-	-	-	-	-	-	-	-	-	-	-	-	-	-	-	-	-	-	-	-	-
MPP7	1	139	I	I	R	L	V	K	-	-	-	N	R	E	P	L	G	A	T	I	K	K	-	-	-	-	-	-	-	-	-	-	-	-	-	-	-	-	-	-	-	-	-	-	-	-	-	-	-
MYO18A	1	220	E	L	E	L	Q	R	-	-	R	P	T	G	D	F	G	F	S	L	R	R	-	-	-	-	-	-	-	-	-	-	-	-	-	-	-	-	-	-	-	-	-	-	-	T	T	M	L
NOS1	1	17	S	V	R	L	F	K	-	-	R	K	V	G	G	L	G	F	L	V	K	E	-	-	-	-	-	-	-	-	-	-	-	-	-	-	-	-	-	-	-	-	-	-	-	-	-	-	-
PARD3	1	274	L	V	E	V	P	N	-	-	-	D	G	G	P	L	G	I	H	V	V	P	-	-	-	-	-	-	-	-	-	-	-	-	-	-	-	-	-	-	-	-	-	-	-	-	-	-	F
PARD3	2	461	N	I	Q	L	K	K	-	-	-	G	T	E	G	L	G	F	S	I	T	S	-	-	-	-	-	-	-	-	-	-	-	-	-	-	-	-	-	-	-	-	-	-	-	-	-	-	R
PARD3	3	590	E	V	P	L	N	D	-	-	S	G	S	A	G	L	G	V	S	V	K	G	-	-	-	-	-	-	-	-	-	-	-	-	-	-	-	-	-	-	-	-	-	-	-	-	-	N	R
PARD3B	1	203	T	V	E	I	S	G	-	-	-	E	G	G	P	L	G	I	H	V	V	P	-	-	-	-	-	-	-	-	-	-	-	-	-	-	-	-	-	-	-	-	-	-	-	-	-	F	F
PARD3B	2	383	K	I	D	L	K	K	-	-	-	G	P	E	G	L	G	F	T	V	V	T	-	-	-	-	-	-	-	-	-	-	-	-	-	-	-	-	-	-	-	-	-	-	-	-	-	-	R
PARD3B	3	498	E	I	P	L	N	D	-	-	S	G	S	A	G	L	G	V	S	L	K	G	-	-	-	-	-	-	-	-	-	-	-	-	-	-	-	-	-	-	-	-	-	-	-	-	-	N	K
PARD6A	1	157	R	V	R	L	H	K	-	H	G	S	D	R	P	L	G	F	Y	I	R	D	-	-	-	-	-	-	-	-	-	-	-	-	-	-	-	-	-	-	-	-	G	M	S	V	R	V	A
PARD6B	1	157	R	V	R	L	Y	K	-	Y	G	T	E	K	P	L	G	F	Y	I	R	D	-	-	-	-	-	-	-	-	-	-	-	-	-	-	-	-	-	-	-	-	G	S	S	V	R	V	T
PARD6G	1	158	R	V	R	L	H	R	-	H	G	C	E	K	P	L	G	F	Y	I	R	D	-	-	-	-	-	-	-	-	-	-	-	-	-	-	-	-	-	-	-	-	G	A	S	V	R	V	T
PDLIM1	1	3	T	Q	Q	I	D	L	-	-	Q	G	P	G	P	W	G	F	R	L	V	G	-	-	-	-	-	-	-	-	-	-	-	-	-	-	-	-	-	-	-	-	-	-	-	-	-	-	-
PDLIM2	1	2	A	L	T	V	D	V	-	-	A	G	P	A	P	W	G	F	R	I	T	G	-	-	-	-	-	-	-	-	-	-	-	-	-	-	-	-	-	-	-	-	-	-	-	-	-	-	-
PDLIM3	1	2	P	Q	T	V	I	L	-	-	P	G	P	A	P	W	G	F	R	L	S	G	-	-	-	-	-	-	-	-	-	-	-	-	-	-	-	-	-	-	-	-	-	-	-	-	-	-	-
PDLIM4	1	2	P	H	S	V	T	L	-	-	R	G	P	S	P	W	G	F	R	L	V	G	-	-	-	-	-	-	-	-	-	-	-	-	-	-	-	-	-	-	-	-	-	-	-	-	-	-	-
PDLIM5	1	3	N	Y	S	V	S	L	-	-	V	G	P	A	P	W	G	F	R	L	Q	G	-	-	-	-	-	-	-	-	-	-	-	-	-	-	-	-	-	-	-	-	-	-	-	-	-	-	-
PDLIM7	1	3	S	F	K	V	V	L	-	-	E	G	P	A	P	W	G	F	R	L	Q	G	-	-	-	-	-	-	-	-	-	-	-	-	-	-	-	-	-	-	-	-	-	-	-	-	-	-	-
PDZD11	1	47	T	I	T	L	K	K	-	-	P	P	G	A	Q	L	G	F	N	I	R	G	-	-	-	-	-	-	-	-	-	-	-	-	-	-	-	-	-	-	-	-	-	-	-	-	-	-	-
PDZD2	1	84	G	L	S	F	G	N	-	I	P	V	F	G	D	Y	G	E	K	R	R	G	-	-	-	-	-	-	-	-	-	-	-	-	-	-	-	-	-	-	-	-	G	K	K	R	K	T	H
PDZD2	2	334	K	M	E	L	L	K	-	-	-	E	S	D	G	L	G	I	Q	V	S	G	-	-	-	-	-	-	-	-	-	-	-	-	-	-	-	-	-	-	-	-	-	-	-	-	-	-	G
PDZD2	3	586	I	I	G	L	Y	K	-	-	E	K	G	K	G	L	G	F	S	I	A	G	-	-	-	-	-	-	-	-	-	-	-	-	-	-	-	-	-	-	-	-	-	-	-	-	-	-	G
PDZD2	4	728	E	V	T	L	N	K	-	-	E	P	R	V	G	L	G	I	G	A	C	C	-	-	-	-	-	-	-	-	-	-	-	-	-	-	-	-	-	-	-	-	-	-	-	-	-	-	-
PDZD2	5	2622	F	I	V	L	N	R	-	-	K	E	G	S	G	L	G	F	S	V	A	G	-	-	-	-	-	-	-	-	-	-	-	-	-	-	-	-	-	-	-	-	-	-	-	-	-	-	-
PDZD2	6	2750	C	V	E	V	L	K	-	-	-	T	S	A	G	L	G	L	S	L	D	G	-	-	-	-	-	-	-	-	-	-	-	-	-	-	-	-	-	-	-	-	-	-	-	-	-	-	G
PDZD3	1	115	F	C	L	L	S	K	-	-	E	E	G	K	S	F	G	F	H	L	Q	Q	-	-	-	-	-	-	-	-	-	-	-	-	-	-	-	-	-	-	-	-	-	-	-	-	-	-	-
PDZD3	2	223	L	C	H	I	V	K	-	-	-	D	E	G	G	F	G	F	S	V	T	H	-	-	-	-	-	-	-	-	-	-	-	-	-	-	-	-	-	-	-	-	-	-	-	-	-	-	-
PDZD3	3	329	C	L	H	L	E	K	-	-	-	G	P	Q	G	F	G	F	L	L	R	E	-	-	-	-	-	-	-	-	-	-	-	-	-	-	-	-	-	-	-	-	-	-	-	-	-	-	-
PDZD3	4	467	Q	C	F	L	Y	P	-	-	G	P	G	G	S	Y	G	F	R	L	S	C	-	-	-	-	-	-	-	-	-	-	-	-	-	-	-	-	-	-	-	-	-	-	-	-	-	-	-
PDZD4	1	130	E	V	E	L	Y	K	-	S	S	H	R	D	K	L	G	L	M	V	C	Y	-	-	-	-	-	-	-	-	-	-	-	-	-	-	-	-	-	-	-	-	-	-	-	-	-	-	-
PDZD7	1	86	S	V	R	V	E	K	-	-	S	P	A	G	R	L	G	F	S	V	R	G	-	-	-	-	-	-	-	-	-	-	-	-	-	-	-	-	-	-	-	-	-	-	-	-	-	-	-
PDZD7	2	210	I	V	H	L	Y	T	-	T	S	D	D	F	C	L	G	F	N	I	R	G	-	-	-	-	-	-	-	-	-	-	-	-	-	-	-	-	-	-	-	-	-	-	-	-	-	-	-
PDZD8	1	366	T	V	E	L	I	K	-	-	G	N	L	Q	S	V	G	L	T	L	R	L	-	-	-	-	-	-	-	-	-	-	-	-	-	-	-	-	-	-	-	-	-	-	-	-	-	-	V
PDZD9	1	29	Q	Q	T	K	L	T	-	-	V	G	S	L	G	L	G	L	I	I	I	Q	-	-	-	-	-	-	-	-	-	-	-	-	-	-	-	-	-	-	-	-	-	-	-	-	-	-	-
PDZK1	1	9	E	C	K	L	S	K	-	-	Q	E	G	Q	N	Y	G	F	F	L	R	I	-	-	-	-	-	-	-	-	-	-	-	-	-	-	-	-	-	-	-	-	-	-	-	-	-	-	-
PDZK1	2	135	L	C	Y	L	V	K	-	-	-	E	G	G	S	Y	G	F	S	L	K	T	-	-	-	-	-	-	-	-	-	-	-	-	-	-	-	-	-	-	-	-	-	-	-	-	-	-	-
PDZK1	3	243	I	V	E	M	K	K	-	-	-	G	S	N	G	Y	G	F	Y	L	R	A	-	-	-	-	-	-	-	-	-	-	-	-	-	-	-	-	-	-	-	-	-	-	-	-	-	-	-
PDZK1	4	378	L	C	R	L	A	K	-	-	-	G	E	N	G	Y	G	F	H	L	N	A	-	-	-	-	-	-	-	-	-	-	-	-	-	-	-	-	-	-	-	-	-	-	-	-	-	-	-
PDZK1P1	1	13	L	C	Y	L	V	K	-	-	-	E	G	G	S	H	G	F	S	L	K	T	-	-	-	-	-	-	-	-	-	-	-	-	-	-	-	-	-	-	-	-	-	-	-	-	-	-	-
PDZK1P1	2	121	I	V	E	M	K	K	-	-	-	G	S	N	G	Y	G	F	Y	L	R	A	-	-	-	-	-	-	-	-	-	-	-	-	-	-	-	-	-	-	-	-	-	-	-	-	-	G	S
PDZRN3	1	249	T	L	V	L	H	R	-	-	-	D	S	G	S	L	G	F	N	I	I	G	-	-	-	-	-	-	-	-	-	-	-	-	-	-	-	-	-	-	-	-	-	G	R	P	S	V	D
PDZRN3	2	419	E	V	D	L	Y	R	-	M	N	S	Q	D	K	L	G	L	T	V	C	Y	-	-	-	-	-	-	-	-	-	-	-	-	-	-	-	-	-	-	-	-	-	-	-	-	-	-	-
PDZRN4	1	224	T	I	V	L	E	R	-	-	-	E	N	D	T	L	G	F	N	I	I	G	-	-	-	-	-	-	-	-	-	-	-	-	-	-	-	-	-	-	-	-	-	G	R	P	N	Q	N
PDZRN4	2	402	E	V	E	L	C	R	-	V	S	S	Q	E	K	L	G	L	T	V	C	Y	-	-	-	-	-	-	-	-	-	-	-	-	-	-	-	-	-	-	-	-	-	-	-	-	-	-	-
PICK1	1	22	K	V	T	L	Q	K	-	-	D	A	Q	N	L	I	G	I	S	I	G	G	-	-	-	-	-	-	-	-	-	-	-	-	-	-	-	-	-	-	-	-	-	-	-	-	-	-	-
PPP1R9A	1	504	P	V	E	L	E	K	-	-	-	D	E	D	G	L	G	I	S	I	I	G	-	-	-	-	-	-	-	-	-	-	-	-	-	-	-	-	-	-	-	-	-	-	-	M	G	V	G
PPP1R9B	2	494	P	V	E	L	E	K	-	-	-	D	S	E	G	L	G	I	S	I	I	G	-	-	-	-	-	-	-	-	-	-	-	-	-	-	-	-	-	-	-	-	-	-	-	M	G	A	G
PREX1	1	625	R	L	L	I	L	P	-	-	-	Q	E	E	D	Y	G	F	D	I	E	E	-	-	-	-	-	-	-	-	-	-	-	-	-	-	-	-	-	-	-	-	-	-	-	-	-	-	-
PREX2	1	592	K	S	L	L	I	K	-	-	S	N	E	G	S	Y	G	F	G	L	E	D	-	-	-	-	-	-	-	-	-	-	-	-	-	-	-	-	-	-	-	-	-	-	-	-	-	-	-
PREX2	2	674	P	R	E	T	V	K	I	P	D	S	A	D	G	L	G	F	Q	I	R	G	-	-	-	-	-	-	-	-	-	-	-	-	-	-	-	-	-	-	-	-	-	-	-	-	-	-	-
PRX	1	18	E	I	I	V	E	T	-	E	A	Q	T	G	V	S	G	I	N	V	A	G	-	-	-	-	-	-	-	-	-	-	-	-	-	-	-	-	-	-	-	-	-	-	-	-	-	-	-
CYTIP	1	77	L	V	T	V	E	K	-	-	Q	D	N	E	T	F	G	F	E	I	Q	S	-	-	-	-	-	-	-	-	-	-	-	-	-	-	-	-	-	-	-	-	Y	R	P	Q	N	Q	N
PTPN13	1	1093	L	V	N	L	K	K	-	-	D	A	K	Y	G	L	G	F	Q	I	I	G	-	-	-	-	-	-	-	-	-	-	-	-	-	-	-	-	-	-	-	-	-	-	-	-	-	-	G
PTPN13	2	1368	E	V	E	L	A	K	-	-	-	N	D	N	S	L	G	I	S	V	T	G	-	-	-	-	-	-	-	-	-	-	-	-	-	-	-	-	-	-	-	-	-	-	-	-	-	-	G
PTPN13	3	1501	E	V	K	L	F	K	-	-	-	N	S	S	G	L	G	F	S	F	S	R	-	-	-	-	-	-	-	-	-	-	-	-	-	-	-	-	-	-	-	-	-	-	-	E	D	N	L
PTPN13	4	1788	L	I	T	L	I	K	-	-	S	E	K	G	S	L	G	F	T	V	T	K	-	-	-	-	-	-	-	-	-	-	-	-	-	-	-	-	-	-	-	-	-	-	-	-	-	-	-
PTPN13	5	1883	D	I	T	L	T	C	-	-	-	N	K	E	E	L	G	F	S	L	C	G	-	-	-	-	-	-	-	-	-	-	-	-	-	-	-	-	-	-	-	-	-	-	-	-	-	-	-
PTPN3	1	510	L	I	R	I	T	P	-	-	D	E	D	G	K	F	G	F	N	L	K	G	-	-	-	-	-	-	-	-	-	-	-	-	-	-	-	-	-	-	-	-	-	-	-	-	-	-	-
PTPN4	1	517	L	I	R	M	K	P	-	-	D	E	N	G	R	F	G	F	N	V	K	G	-	-	-	-	-	-	-	-	-	-	-	-	-	-	-	-	-	-	-	-	-	-	-	-	-	-	-
RADIL	1	976	T	V	E	L	E	R	-	-	-	G	P	S	G	L	G	M	G	L	I	D	-	-	-	-	-	-	-	-	-	-	-	-	-	-	-	-	-	-	-	-	-	-	-	-	-	-	G
RAPGEF2	1	385	L	M	T	L	T	K	-	P	S	R	E	A	P	L	P	F	I	L	L	G	-	-	-	-	-	-	-	-	-	-	-	-	-	-	-	-	-	-	-	-	-	-	-	-	-	-	-
RAPGEF6	1	530	Q	V	V	L	Q	K	-	A	S	R	E	S	P	L	Q	F	S	L	N	G	-	-	-	-	-	-	-	-	-	-	-	-	-	-	-	-	-	-	-	-	-	-	-	-	-	-	-
RGS12	1	22	S	V	E	V	A	R	-	-	-	G	R	A	G	Y	G	F	T	L	S	G	-	-	-	-	-	-	-	-	-	-	-	-	-	-	-	-	-	-	-	-	-	-	-	-	-	-	-
RGS3	1	299	K	I	T	I	P	R	-	-	-	G	K	D	G	F	G	F	T	I	C	C	-	-	-	-	-	-	-	-	-	-	-	-	-	-	-	-	-	-	-	-	-	-	-	-	-	-	-
RHN2L	1	410	P	P	R	S	N	R	F	T	A	E	E	G	D	L	G	F	T	L	R	G	-	-	-	-	-	-	-	-	-	-	-	-	-	-	-	-	-	-	-	-	-	-	-	-	-	-	-
RHPN1	1	538	P	V	H	L	T	R	-	-	-	G	E	G	G	F	G	L	T	L	R	G	-	-	-	-	-	-	-	-	-	-	-	-	-	-	-	-	-	-	-	-	-	-	-	-	-	-	-
RHPN2	1	513	P	P	R	S	I	R	F	T	A	E	E	G	D	L	G	F	T	L	R	G	-	-	-	-	-	-	-	-	-	-	-	-	-	-	-	-	-	-	-	-	-	-	-	-	-	-	-
RIMS1	1	605	R	T	T	M	P	K	-	-	D	S	G	A	L	L	G	L	K	V	V	G	-	-	-	-	-	-	-	-	-	-	-	-	-	-	-	-	-	-	-	-	-	-	-	-	-	-	G
RIMS2	1	668	D	G	S	V	P	R	-	-	D	S	G	A	M	L	G	L	K	V	V	G	-	-	-	-	-	-	-	-	-	-	-	-	-	-	-	-	-	-	-	-	-	-	-	-	-	-	G
SCRIB	1	728	T	L	T	I	L	R	-	-	-	Q	T	G	G	L	G	I	S	I	A	G	-	-	-	-	-	-	-	-	-	-	-	-	-	-	-	-	-	-	-	-	-	-	-	G	K	G	S
SCRIB	2	862	V	A	C	L	A	R	-	-	-	S	E	R	G	L	G	F	S	I	A	G	-	-	-	-	-	-	-	-	-	-	-	-	-	-	-	-	-	-	-	-	-	-	-	G	K	G	S
SCRIB	3	1004	E	I	R	L	P	R	-	-	-	A	G	G	P	L	G	L	S	I	V	G	-	-	-	-	-	-	-	-	-	-	-	-	-	-	-	-	-	-	-	-	-	G	S	D	H	S	S
SCRIB	4	1100	E	L	C	I	Q	K	-	-	A	P	G	E	R	L	G	I	S	I	R	G	-	-	-	-	-	-	-	-	-	-	-	-	-	-	-	-	-	-	-	-	G	A	R	G	H	A	G
SDCBP	1	114	E	V	I	L	C	K	-	-	D	Q	D	G	K	I	G	L	R	L	K	S	-	-	-	-	-	-	-	-	-	-	-	-	-	-	-	-	-	-	-	-	-	-	-	-	-	-	-
SDCBP	2	198	T	I	T	M	H	K	-	-	D	S	T	G	H	V	G	F	I	F	K	N	-	-	-	-	-	-	-	-	-	-	-	-	-	-	-	-	-	-	-	-	-	-	-	-	-	-	-
SDCBP2	1	108	E	I	H	L	C	K	-	-	D	E	R	G	K	T	G	L	R	L	R	K	-	-	-	-	-	-	-	-	-	-	-	-	-	-	-	-	-	-	-	-	-	-	-	-	-	-	-
SDCBP2	2	192	T	V	T	M	H	K	-	-	D	S	M	G	H	V	G	F	V	I	K	K	-	-	-	-	-	-	-	-	-	-	-	-	-	-	-	-	-	-	-	-	-	-	-	-	-	-	-
SHANK1	1	663	T	V	L	L	Q	K	-	-	K	D	S	E	G	F	G	F	V	L	R	G	-	-	-	-	-	-	-	-	-	-	-	-	-	-	-	-	-	A	K	A	Q	T	P	I	E	E	F
SHANK2	1	247	T	V	V	L	Q	K	-	-	K	D	N	E	G	F	G	F	V	L	R	G	-	-	-	-	-	-	-	-	-	-	-	-	-	-	-	-	-	A	K	A	D	T	P	I	E	E	F
SHANK3	1	572	V	A	V	L	Q	K	-	-	R	D	H	E	G	F	G	F	V	L	R	G	-	-	-	-	-	-	-	-	-	-	-	-	-	-	-	-	-	A	K	A	E	T	P	I	E	E	F
SHROOM2	1	26	L	V	E	V	Q	L	-	-	S	G	G	A	P	W	G	F	T	L	K	G	-	-	-	-	-	-	-	-	-	-	-	-	-	-	-	-	-	-	-	-	-	-	-	-	-	-	-
SHROOM3	1	27	Y	L	E	A	F	L	-	-	E	G	G	A	P	W	G	F	T	L	K	G	-	-	-	-	-	-	-	-	-	-	-	-	-	-	-	-	-	-	-	-	-	-	-	-	-	-	-
SHROOM4	1	11	V	P	V	Q	L	Q	-	-	-	G	G	A	P	W	G	F	T	L	K	G	-	-	-	-	-	-	-	-	-	-	-	-	-	-	-	-	-	-	-	-	-	-	-	-	-	-	-
SIPA1	1	687	E	L	A	L	P	R	-	-	D	G	Q	G	R	L	G	F	E	V	D	A	-	-	-	-	-	-	-	-	-	-	-	-	-	-	-	-	-	-	-	-	-	-	-	-	-	-	-
SIPA1L1	1	953	E	M	T	L	R	R	-	-	N	G	L	G	Q	L	G	F	H	V	N	Y	-	-	-	-	-	-	-	-	-	-	-	-	-	-	-	-	-	-	-	-	-	-	-	-	-	-	-
SIPA1L2	1	950	E	M	T	L	R	R	-	-	N	G	L	G	Q	L	G	F	H	V	N	F	-	-	-	-	-	-	-	-	-	-	-	-	-	-	-	-	-	-	-	-	-	-	-	-	-	-	-
SIPA1L3	1	966	D	M	T	L	R	R	-	-	N	G	L	G	Q	L	G	F	H	V	K	Y	-	-	-	-	-	-	-	-	-	-	-	-	-	-	-	-	-	-	-	-	-	-	-	-	-	-	-
SLC9A3R1	1	14	L	C	C	L	E	K	-	-	-	G	P	N	G	Y	G	F	H	L	H	G	-	-	-	-	-	-	-	-	-	-	-	-	-	-	-	-	-	-	-	-	-	-	-	-	-	-	-
SLC9A3R1	2	154	L	C	T	M	K	K	-	-	-	G	P	S	G	Y	G	F	N	L	H	S	-	-	-	-	-	-	-	-	-	-	-	-	-	-	-	-	-	-	-	-	-	-	-	-	-	-	-
SLC9A3R2	1	11	L	C	R	L	V	R	-	-	-	G	E	Q	G	Y	G	F	H	L	H	G	-	-	-	-	-	-	-	-	-	-	-	-	-	-	-	-	-	-	-	-	-	-	-	-	-	-	-
SLC9A3R2	2	151	L	C	H	L	R	K	-	-	-	G	P	Q	G	Y	G	F	N	L	H	S	-	-	-	-	-	-	-	-	-	-	-	-	-	-	-	-	-	-	-	-	-	-	-	-	-	-	-
SNTA1	1	87	R	V	T	V	R	K	-	-	A	D	A	G	G	L	G	I	S	I	K	G	-	-	-	-	-	-	-	-	-	-	-	-	-	-	-	-	-	-	-	-	-	-	-	-	-	-	-
SNTB1	1	112	G	V	K	V	L	K	-	-	Q	E	L	G	G	L	G	I	S	I	K	G	-	-	-	-	-	-	-	-	-	-	-	-	-	-	-	-	-	-	-	-	-	-	-	-	-	-	-
SNTB2	1	115	R	V	R	V	V	K	-	-	Q	E	A	G	G	L	G	I	S	I	K	G	-	-	-	-	-	-	-	-	-	-	-	-	-	-	-	-	-	-	-	-	-	-	-	-	-	-	-
SNTG1	1	57	T	V	T	I	R	R	-	-	Q	T	V	G	G	F	G	L	S	I	K	G	-	-	-	-	-	-	-	-	-	-	-	-	-	-	-	-	-	-	-	-	-	-	-	-	-	-	-
SNTG2	1	73	T	V	T	L	R	R	-	-	Q	P	V	G	G	L	G	L	S	I	K	G	-	-	-	-	-	-	-	-	-	-	-	-	-	-	-	-	-	-	-	-	-	-	-	-	-	-	-
SNX27	1	43	V	V	R	I	V	K	-	-	-	S	E	S	G	Y	G	F	N	V	R	G	-	-	-	-	-	-	-	-	-	-	-	-	-	-	-	-	-	Q	V	S	E	G	G	Q	L	R	S
STXBP4	1	19	A	F	Q	M	I	T	-	I	A	K	E	T	G	L	G	L	K	V	L	G	-	-	-	-	-	-	-	-	-	-	-	-	-	-	-	-	-	-	-	-	-	-	-	-	-	-	-
SYNJ2BP	1	13	E	I	N	L	T	R	-	-	-	G	P	S	G	L	G	F	N	I	V	G	-	-	-	-	-	-	-	-	-	-	-	-	-	-	-	-	-	-	-	-	-	-	-	-	G	T	D
SYNPO2	1	6	F	I	C	I	S	M	-	-	T	G	G	A	P	W	G	F	R	L	Q	G	-	-	-	-	-	-	-	-	-	-	-	-	-	-	-	-	-	-	-	-	-	-	-	-	-	-	-
SYNPO2L	1	6	E	V	L	V	T	L	-	-	S	G	G	A	P	W	G	F	R	L	H	G	-	-	-	-	-	-	-	-	-	-	-	-	-	-	-	-	-	-	-	-	-	-	-	-	-	-	-
TAX1BP3	1	17	E	I	H	K	L	R	-	Q	G	E	N	L	I	L	G	F	S	I	G	G	-	-	-	-	-	-	-	-	-	-	-	-	-	-	-	-	-	G	I	D	Q	D	P	S	Q	N	P
TIAM1	1	845	S	I	H	I	E	K	S	D	T	A	A	D	T	Y	G	F	S	L	S	S	-	-	-	-	-	-	-	-	-	-	-	-	-	-	-	-	-	-	-	-	-	-	-	-	-	-	-
TIAM2	1	890	D	V	Q	L	T	K	-	T	G	S	V	C	D	F	G	F	A	V	T	A	-	-	-	-	-	-	-	-	-	-	-	-	-	-	-	-	-	-	-	-	-	-	-	-	-	-	Q
TJP1	1	23	T	V	T	L	H	R	-	-	A	P	G	F	G	F	G	I	A	I	S	G	-	-	-	-	-	-	-	-	-	-	-	-	-	-	-	-	-	-	-	-	-	-	-	G	R	D	N
TJP1	2	186	K	V	T	L	V	K	-	S	R	K	N	E	E	Y	G	L	R	L	A	S	-	-	-	-	-	-	-	-	-	-	-	-	-	-	-	-	-	-	-	-	-	-	-	-	-	-	-
TJP1	3	421	S	M	K	L	V	K	-	F	R	K	G	D	S	V	G	L	R	L	A	G	-	-	-	-	-	-	-	-	-	-	-	-	-	-	-	-	-	-	-	-	-	-	-	-	-	-	-
TJP2	1	33	T	V	T	L	Q	K	-	-	D	S	K	R	G	F	G	I	A	V	S	G	-	-	-	-	-	-	-	-	-	-	-	-	-	-	-	-	-	-	-	-	-	-	-	G	R	D	N
TJP2	2	307	G	V	L	L	M	K	-	S	R	A	N	E	E	Y	G	L	R	L	G	S	-	-	-	-	-	-	-	-	-	-	-	-	-	-	-	-	-	-	-	-	-	-	-	-	-	-	-
TJP2	3	509	N	T	K	M	V	R	-	F	K	K	G	D	S	V	G	L	R	L	A	G	-	-	-	-	-	-	-	-	-	-	-	-	-	-	-	-	-	-	-	-	-	-	-	-	-	-	-
TJP3	1	11	T	A	T	L	S	K	-	-	D	P	R	R	G	F	G	I	A	I	S	G	-	-	-	-	-	-	-	-	-	-	-	-	-	-	-	-	-	-	-	-	-	-	-	-	-	-	-
TJP3	2	195	S	V	L	V	K	R	-	-	R	D	S	E	E	F	G	V	K	L	G	S	-	-	-	-	-	-	-	-	-	-	-	-	-	-	-	-	-	-	-	-	-	-	-	-	-	-	-
TJP3	3	394	D	T	R	V	V	R	-	F	L	K	G	K	S	I	G	L	R	L	A	G	-	-	-	-	-	-	-	-	-	-	-	-	-	-	-	-	-	-	-	-	-	-	-	-	-	-	-
USH1C	1	87	E	V	R	L	D	R	-	-	L	H	P	E	G	L	G	L	S	V	R	G	-	-	-	-	-	-	-	-	-	-	-	-	-	-	-	-	-	-	-	-	-	-	-	-	-	-	-
USH1C	2	211	K	V	F	I	S	L	-	-	V	G	S	R	G	L	G	C	S	I	S	S	-	-	-	-	-	-	-	-	-	-	-	-	-	-	-	-	-	-	-	-	-	-	-	-	-	-	-
USH1C	3	452	D	V	R	L	L	R	-	I	K	K	E	G	S	L	D	L	A	L	E	G	-	-	-	-	-	-	-	-	-	-	-	-	-	-	-	-	-	-	-	-	-	-	-	-	-	-	-
[truncated: 79 more columns]
