# Supplementary material for: Beyond the Binding Site: The Role of the β2 – β3 Loop and Extra-Domain Structures in PDZ Domains
Source: PLoS Comput Biol. 2012 Mar 8;8(3):e1002429. doi: 10.1371/journal.pcbi.1002429 (PMC3297566; doi:10.1371/journal.pcbi.1002429)
Supplement: Table S4 — Clusters of human PDZ paralogs. (XLSX) [file pcbi.1002429.s008.xlsx]

## Sheet: clusters_manual.txt
PDZ domain paralog clusters
1	AHNAK#1
2	AHNAK2#1	PRX#1
3	APBA1#1	APBA2#1	APBA3#1
4	APBA1#2	APBA2#2	APBA3#2
5	ARHGAP21#1
6	ARHGEF11#1	ARHGEF12#1
7	CASK#1	MPP1#1
8	CNKSR1#1
9	CNKSR2#1	CNKSR3#1
10	DEPTOR#1
11	WHRN#1	WHRN#2	PDZD7#1
12	WHRN#3
13	DLG1#1	DLG2#1	DLG3#1	DLG4#1
14	DLG1#2	DLG2#2	DLG3#2	DLG4#2
15	DLG1#3	DLG2#3	DLG3#3	DLG4#3	PTPN13#1
16	DLG5#1
17	DLG5#2
18	DLG5#3
19	DLG5#4
20	DVL1#1	DVL2#1	DVL3#2
21	ERBB2IP#1	LRRC7#1
22	FRMPD1#1
23	FRMPD2#3	PTPN13#3
24	FRMPD2#1
25	FRMPD2#2	PTPN13#2
26	FRMPD3#1	FRMPD4#1
27	GIPC1#1	GIPC2#1	GIPC3#1
28	GOPC#1	SNTB1#1
29	GRASP#1
30	GRID2IP#1
31	GRID2IP#2
32	GRIP1#1	GRIP2#1
33	GRIP1#2	GRIP2#2
34	GRIP1#3	GRIP2#3
35	GRIP1#4	GRIP2#4
36	GRIP1#5	GRIP2#5
37	GRIP1#6	GRIP2#6
38	GRIP1#7	GRIP2#7
39	HTRA1#1
40	HTRA2#1
41	HTRA3#1
42	HTRA4#1
43	IL16#1	MPDZ#13	PDZD2#3
44	IL16#2	PDZD2#5
45	IL16#3	PDZD2#6
46	INADL#1	MPDZ#1
47	INADL#2	MPDZ#2
48	INADL#3	MPDZ#3
49	INADL#4
50	INADL#5	MPDZ#5
51	INADL#6	MPDZ#7
52	INADL#7	MPDZ#8
53	INADL#8	LNX2#1	MPDZ#10
54	INADL#9	MPDZ#11
55	INADL#10	MPDZ#12
56	LDB3#1	PDLIM1#1	PDLIM2#1	PDLIM3#1	PDLIM4#1	PDLIM5#1	PDLIM7#1
57	LIMK1#1
58	LIMK2#1
59	LIN7A#1	LIN7B#1	LIN7C#1
60	LMO7#1
61	LNX1#1
62	LNX1#2	LNX2#2
63	LNX1#3	LNX2#3
64	LNX1#4	LNX2#4
65	MAGI1#1
66	MAGI1#2	MAGI2#2	MAGI3#2
67	MAGI1#3	MAGI2#3	MAGI3#3
68	MAGI1#4	MAGI2#4	MAGI3#4
69	MAGI1#5	MAGI2#5	MAGI3#5
70	MAGI1#6	MAGI2#6	MAGI3#6
71	MAGI2#1
72	MAGI3#1
73	MAGIX#1
74	MAST1#1	MAST2#1	MAST3#1	MAST4#1
75	MLLT4#1
76	MPDZ#4
77	MPDZ#6
78	MPDZ#9
79	MPP2#1	MPP6#1
80	MPP3#1	MPP4#1	MPP7#1
81	MPP5#1
82	MYO18A#1
83	NOS1#1
84	PARD3#1	PARD3B#1
85	PARD3#2	PARD3B#2
86	PARD3#3	PARD3B#3
87	PARD6A#1	PARD6B#1	PARD6G#1
88	PDZD11#1
89	PDZD2#2
90	PDZD2#1
91	PDZD2#4
92	PDZD3#1
93	PDZD3#3
94	PDZD3#2
95	PDZD3#4
96	PDZD4#1	PDZRN3#2	PDZRN4#2
97	PDZRN4#1	PDZRN3#1
98	PDZD7#2
99	PDZD8#1
100	PDZD9#1
101	PDZK1#1
102	PDZK1#2	PDZK1P1#1
103	PDZK1#3	PDZK1P1#2
104	PDZK1#4
105	PICK1#1
106	PPP1R9A#1	PPP1R9B#2
107	PREX1#1	PREX2#1
108	PREX2#2
109	CYTIP#1
110	PTPN13#4
111	PTPN13#5
112	PTPN3#1	PTPN4#1
113	RADIL#1
114	RAPGEF2#1	RAPGEF6#1
115	RGS12#1
116	RGS3#1
117	RHN2L#1	RHPN2#1
118	RHPN1#1
119	RIMS1#1	RIMS2#1
120	SCRIB#1
121	SCRIB#2
122	SCRIB#3
123	SCRIB#4
124	SDCBP#1	SDCBP2#1
125	SDCBP#2	SDCBP2#2
126	SHANK1#1	SHANK2#1	SHANK3#1
127	SHROOM2#1	SHROOM3#1	SHROOM4#1
128	SIPA1#1
129	SIPA1L1#1	SIPA1L2#1	SIPA1L3#1
130	SLC9A3R1#1	SLC9A3R2#1
131	SLC9A3R1#2	SLC9A3R2#2
132	SNTA1#1	SNTB2#1	SNTG2#1
133	SNTG1#1
134	SNX27#1
135	STXBP4#1
136	SYNJ2BP#1
137	SYNPO2#1
138	SYNPO2L#1
139	TAX1BP3#1
140	TIAM1#1
141	TIAM2#1
142	TJP1#1	TJP2#1	TJP3#1
143	TJP1#2	TJP2#2	TJP3#2
144	TJP1#3	TJP2#3	TJP3#3
145	USH1C#1
146	USH1C#2
147	USH1C#3
